# Supplementary material for: Integrated multi-omics analysis identifies SELENOP and PKMYT1 as immune-metabolic hub genes in breast cancer
Source: Biochem Biophys Rep. 2025 Aug 6;43:102198. doi: 10.1016/j.bbrep.2025.102198 (PMC12354807; doi:10.1016/j.bbrep.2025.102198)
Supplement: Multimedia component 1 [file mmc1.xlsx]

## Sheet: Sheet1
病理号	住院号	姓名	性别	年龄	联系电话	肿瘤大小	WHO分级	淋巴结转移情况	免疫组化（ER、PR、HER-2、Ki-67）	SELENOP	PKMYT1	LAG-3	CD244	SELENOP	PKMYT1	LAG-3	CD244	ER	PR	HER-2	Ki-67	ER	PR	HER-2	Ki-67		SELENOP	S	PYMYT1		LAG-3		CD244
202008982	6474775001	黄文兰	女	68岁	13856134687	长径2cm	II级	16/22	ER（3+，>90%）、PR（3+，70%）、HER2（2+）、Ki-67（2+，30%）	-	2+，40%	弱+，60%	2+，10%	0	4	1.5	2	+	+	+	+	12	9	2	4		3+，80%	12	+，5%	1	-	0	+，20%	1
202004521	6464862001	李素英	女	47岁	18755868331	3cm×2cm×1.5cm	小叶癌	45704	ER（3+，90%）、PR（3+，90%）、HER2（-/+）、Ki-67（+，40%）	-	+，5%	-	散在+	0	1	4	1	+	+	+	+	12	12	0.5	2		+，5%	1	-	0	-	0	-	0
201927068	6372122001	刘金弟	女	52岁	15805523359	3cm×3cm×0.7cm	大部分为导管原位癌	19/22	ER（-）、PR（-）、HER2（3+）、Ki-67（+，10%）	-	2+-3+，65%	+，35%	2+，30%	0	2.5	2	0	-	-	+	+	0	0	3	1		2+，50%	4	-	0	+，25%	1	3+，95%	12
201925340	6367688001	刘永凤	女	67岁	13856889228	3.5cm×3cm×2cm	II级	45701	ER（3+，>95%）、PR（3+，>95%）、HER2（-）、Ki-67（20%-30%）	-	-	散在+	2+，5%	0	4	1	0	+	+	-	+	12	12	0			3+，95%	12	+，25%	1	-	0	2+,55%	6
202004526	6464105001	王彩群	女	48岁	19156975149	4cm×3.5cm×3.2cm	III级	45800	ER（-）、PR（-）、HER2（2+）、Ki-67（3+，>90%）	-	2+，60%	+，0%	散在+	0	1	1	1	-	-	+	+	0	0	2	12		3+，65%	9	+，15%	1	2+，50%	4	+，35%	2
201941692	6406371001	张美英	女	54岁	15050369579	3.5cm×1.5cm×1.3cm	II级	45673	ER（2+，约90%）、PR（+，约10%）、HER2（-/+）、Ki-67（+，约40%）	-	2+,55%	个别+	+,5%	0	6	1	1	+	+	+	+	8	1	0.5	2		3+，95%	12	2+,15%	2	+，25%	1	+，15%	1
201943744	6412559001	张永侠	女	54岁	13865844981	长径2.0cm	II-III级	0/16	ER（-）、PR（-）、HER2（3+）、Ki-67（+，约15%）	-	-	弱+	3+，75%	0	0	0.5	0	-	-	+	+	0	0	3	1
201929579	6373739001	朱启华	女	81岁	15391882489	长径2.5cm	II级	0/16	ER（3+，85%）、PR（3+，80%）、HER2（2+）、Ki-67（约10%）	-	-	-	2+，45%	0	1	2	4	+	+	+	+	12	12	2
202008988	6475127001	蔡子侠	女	64岁	19966595114	长径3cm	II级	45709	ER（2+，约90%）、PR（+，约30%）、HER2（+/-）、Ki-67（+，约50%）	+，50%	弱+，40%	-	+，50%	1	5	0	2	+	+	+	+	8	2	0.5	2
201930329	6378588001	李金平	女	47岁	17330606359	1.5cm×1cm×2cm	II级	0.466667	ER(2+，约70%)、PR（1+-2+,>30%）、HER2（-/+）、Ki-67（+，30%）	3+，70%	-	弱+	-	1	0	0.5	0	+	+	+	+	6	3	0.5	2
201913263	6337213001	时侠兰	女	45岁	15061713791	长径3.5cm	II级	45701	ER（-）、PR（-）、HER2（3+）、Ki-67（3+，50%）	2+，20%	2+-3+，90%	弱+	-	1	2	0.5	0	-	-	+	+	0	0	3	6
201939163	6399414001	圣文兰	女	64岁	15056375190	3cm×3cm×2cm	II级	0/17	ER（3+，80%）、PR（3+，20%）、HER2（3+）、Ki-67（+，30%）	2+，20%	+，5%	2+-3+，20%	2+，50%	2	4	1	4	+	+	+	+	12	3	3	2			SELENOP					PYMYT1
201927032	6371207001	石云	女	54岁	18356116167	长径3.0cm	III级	0/17	ER（2-3+，70%）、PR（弱+，30%）、HER2（+）、Ki-67（+，10%）	2+，15%	2+，95%	+，10%	2+，5%	2	8	1	0	+	+	+	+	7.5	1	1	1
201944344	6406668003	唐成霞	女	65岁	15855758652	1.8cm×1.5cm×1cm	III级	45911	ER（3+，>80%）、PR（3+，>60%）、HER2（1+）、Ki-67（+，约40%）	2+，15%	3+，80%	-	2+-3+，75%	2	9	0	1	+	+	+	+	12	9	1	2			sample	adjacent	cancer			sample	adjacent	cancer
201930868	6380385001	王成娥	女	55岁	15555077795	长径2.0cm	II级	0/17	ER（3+，40%）、PR（-）、HER2（-）、Ki-67（+，10%）	2+，15%	+,60%	-	散在+	2	3	0	0	+	-	-	+	6	0	0	1			rep1	12	4.5			rep1	1	6
201941432	6406815001	位翠梅	女	51岁	18656800558	2.6cm×2.2cm×1cm	III级	0/23	ER（-）、PR（-）、HER2（-/+）、Ki-67（2+，50%）	2+，20%	2+-3+,20%	2+，40%	-	2	2.5	4	0	-	-	+	+	0	0	0.5	4			rep2	1	0			rep2	0	2.5
202005179	6464714004	吴翠英	女	57岁	18756778563	7.5cm×6cm×3cm	II级	16/23	ER（2+）、PR（+）、HER2（2+-3+）、Ki-67（>50%）	2+，20%	-	-	2+，60%	2	0	0	6	+	+	+	+							rep3	4	0			rep3	0	1
201930599	6377248001	夏小变	女	46岁	15178347959	长径3.0cm	II-III级	0/15	ER（2+）、PR（-）、HER2(-)、Ki-67（+，80%）	2+，10%	-	-	-	2	0	0	0	-	-	-	+		0	0	4			rep4	12	3			rep4	1	6
202005963	6467696001	杨雪美	女	52岁	15856788930	4.5cm×2cm×2cm	II级	45762	ER（2+，30%）、PR（+，5%）、HER2（2+-3+）、Ki-67（+，20%）	2+，75%	+-+，20%	-	个别+	2	1.5	0	1	+	+	+	+	4	1	2.5	1			rep5	9	6			rep5	1	1
201913074	6337931001	张彩云	女	55岁	15055545723	长径3.5cm	II-III级	45703	ER（1+,15%）、PR（-）、HER2(2+-3+)、Ki-67（+，40%）	1+，40%	2+-3+，25%	2+，20%	2+-3+，30%	2	2.5	2	5	+	-	+	+	1	0	2.5	2			rep6	12	2			rep6	2	2.5
201922607	6360827005	张德侠	女	61岁	18133292055	2处，长径1-1.5cm	II-III级	45854	ER（-）、PR（-）、HER2（3+）、Ki-67（30%-50%）	2+，15%	-	2+-3+，70%	+，30%	2	0	7.5	2	-	-	+	+	0	0	3
201925563	6367486001	朱敏	女	45岁	18325739510	3.2cm×2cm×1.5cm	III级	0/14	ER（2+，80%）、PR（2+，30%）、HER2（1+）、Ki-67（1+，<10%）	2+，80%	-	-	个别+	2	0	0	0	+	+	+	+	8	4	1	1
201943714	6410693003	代家英	女	63岁	15178478328	长径2.0cm	II级	0/16	ER（1+-2+，约70%）、PR（2-3+，60%）、HER2（+/-）、Ki-67（+，<5%）	1+-2+，50%	+，25%	散在+	2+-3+，30%	3	4	1	4.5	+	+	+	+	4.5	7.5	0.5	1			CD244					LAG-3
201943061	6409252001	秦玉华	女	48岁	13965280212	长径1.5cm	II- III级	45680	ER（+，约60%）、PR（+，约60%）、HER2（1+-2+）、Ki-67（+，约10%）	+，75%	+,40%	+，20%	-	3	2	1	0	+	+	+	+	3	3	1.5	1
201939858	6401522001	谢敬	女	33岁	13696652822	长径2.0cm	II-III级	34/34	ER（弱+，约20%）、PR（弱+，约10%）、HER2（1+-2+）、Ki-67（+，40%）	2+，60%	2+，80%	+，25%	2+-3+，5%	3	8	1	0	+	+	+	+	0.5	0.5	1.5	2			sample	adjacent	cancer			sample	adjacent	cancer
201927265	6364088001	於会林	女	60岁	15105529004	长径2.5cm	II级	0/15	ER（3+，100%）、PR（3+，70%）、HER2（1+）、Ki-67（3+，20%）	1+-2+，50%	弱+，55%	-	2+，50%	3	7.5	0.5	1	+	+	+	+	12	9	1	3			rep1	1	0			rep1	0	1
202004226	6463952	张华凤	女	55岁	13295507479	长径2.2cm	II-III级	45674	ER（2+-3+约>75%）、PR（-）、HER2(2+)、Ki-67（约40%）	2+，90%	-	-	2+，20%	3	6	0	2	+	-	+	+	10	0	2				rep2	0	0			rep2	0	2
201925561	6366694001	丁文芹	女	47岁	18098316536	3cm×2.8cm×1.5cm	II级	45666	ER（-）、PR（-）、HER2（-/+）、Ki-67（<10%）	+，70%	弱+	+，90%	2+，30%	4	0.5	4	4	-	-	+	+	0	0	0.5				rep3	12	2			rep3	1	4
202000744	6453227001	高艳	女	51岁	19942657329	7cm×6cm×5cm	II级	45803	ER（-）、PR（-）、HER2（1+-2+）、Ki-67（+，>30%）	2+，35%	-	-	2+，20%	4	0	0	2	-	-	+	+	0	0	1.5	2			rep4	6	1			rep4	0	0
202001479	6454897001	宫艳艳	女	31岁	18861877020	4cm×4cm×4cm	III级	0/15	ER（-/+）、PR（-）、HER2（-）、Ki-67（+，90%）	2+，95%	-	-	1+-2+，5%	4	0	0	1.5	+	-	-	+		0	0	4			rep5	2	0			rep5	4	6
202005186	6465257001	李姜	女	49岁	19155288009	长径1.5cm	I-II级	45675	ER（3+，约80%）、PR（3+，约60%）、HER2（2+）、Ki-67（约5%）	2+，45%	+-2+	+，15%	-	4	1.5	1	0	+	+	+	+	12	9	2				rep6	1	0			rep6	1	4
201940731	6400483001	任堂秀	女	64岁	13855721575	长径3.5cm	III级	0/21	ER（-）、PR（-）、HER2（2+）、Ki-67（+，20%）	2+，50%	+，80%	散在+	2+，70%	4	4	1	6	-	-	+	+	0	0	2	1
201927920	6373653001	萧祖利	女	36岁	15905571139	2cm×1.5cm×1cm	II级	0.0625	ER(3+)、PR（-）、HER2（2+）、Ki-67（+，30%）	2+，50%	+，20%	-	1+-2+，35%	4	1	0	3	+	-	+	+			2
201930857	6380396001	于文秀	女	78岁	13505520775	4cm×3cm×2cm	II级	45728	ER（3+，60%）、PR（-）、HER2（2+-3+）、Ki-67（+，5%）	2+，50%	-	-	弱+	4	0	0	0.5	+	-	+	+	9	0	2.5	1
201927699	6372323001	关静	女	49岁	1855020350	3cm×2.5cm×2.5cm	II级	0.0666667	ER（2+）、PR（1+）、HER2（3+）、Ki-67（2+）	+-2+，60%	-	弱+，55%	2+，5%	4.5	0	1.5	2	+	+	+	+			3
201929584	6375695001	寻浩	女	49岁	17706061128	长径3.0cm	III级	0/25	ER(-)、PR（-）、HER2（2+）、Ki-67（+，60%）	2+-3+，75%	2+，55%	+，15%	-	4.5	6	1	0	-	-	+	+	0	0	2	3
201940071	6403416001	张广荣	女	60岁	17756890796	长径1.5cm	II级	45856	ER（2+）、PR（-）、HER2(+)、Ki-67（+，30%）	1+-2+，70%	+，20%	+，1%	+,5%	4.5	1	0	1	-	-	+	+		0	2	2
201905297	6319190001	周利	女	45岁	13817265791	长径3.0cm	II级	20/21	ER（+，5%）、PR（+，15%）、HER2（+）、Ki-67（+，10%）	2+-3+，60%	1+-2+，70%	弱+，70%	-	4.5	4.5	2	0.5	+	+	+	+	1	1	1	1
202008546	6472296	朱邦霞	女	58岁	15956090588	2.5cm×2cm×2cm	II级	0/17	ER（-）、PR（-）、HER2（1+-2+）、Ki-67（3+，约80%）	1+-2+，65%	2+，25%	3+，10%	2+，50%	4.5	2	3	4	-	-	+	+	0	0	1.5	12
201944882	6415587001	张玲	女	43岁	15955220322	2.2cm×2cm×2cm	II级	45699	ER（2+，约90%）、PR（弱+，约10%）、HER2（1+）、Ki-67（+，约30%）	2+-3+，50%	-	-	2+，60%	5	0	0	6	+	+	+	+	6	0.5	1	2
202005199	6466613001	陈秀丽	女	49岁	13921983265	2.8cm×2.5cm×2cm	II级	45677	ER（2+，50%）、PR（-）、HER2（2+）、Ki-67（1+，约5%）	2+，75%	弱+	-	散在+	6	0.5	0	1	+	-	+	+	4	0	2	1
202005028	6464941001	耿广荣	女	63岁	13966061598	长径3.5cm	III级	21/21	ER（-）、PR（-）、HER2（2+-3+）、Ki-67（+，70%）	2+，60%	弱+	-	-	6	0.5	0	0	-	-	+	+	0	0	2.5	3
202005407	6466324001	刘秀真	女	53岁	13063396399	2cm×1.2cm×1cm	II级	45672	ER（-）、PR（-）、HER2（3+）、Ki-67（2+，40%）	2+，65%	+，15%	3+，45%	散在+	6	1	6	1	-	-	+	+	0	0	3	4
202004243	6462129006	刘芝荣	女	56岁	13966861984	1.2cm×1cm×0.7cm	II级	45669	ER（-）、PR（-）、HER2（1+）、Ki-67（2+，50%）	3+，30%	-	-	散在+	6	0	0	1	-	-	+	+	0	0	1	4
202004418	6464413001	王守菊	女	67岁	13035087920	长径2.0cm	II级	28/28	ER（2+，>90%）、PR（2+，>90%）、HER2（2+-3+）、Ki-67（+，30%）	2+，75%	-	弱+	+，40%	6	0	0.5	2	+	+	+	+	8	8	2.5	2
201931114	6377245001	席玉环	女	76岁	15005527168	4.5cm×3cm×3cm	II级	45706	ER（3+，80%）、PR（1+，局灶）、HER2（+/-）、Ki-67（2+，约30%）	1+-2+，85%	+，80%	-	弱+	6	4	0	0.5	+	+	+	+	12	1	0.5	4
201923804	6355454001	杨冬梅	女	39岁	13605572273	长径3.0cm	II级	45668	ER（-）、PR（-）、HER2（+/-）、Ki-67（2+，30%-40%）	2+，70%	1+-2+，20%	+，5%	-	6	1.5	1	0.5	-	-	+	+	0	0	0.5	4
201944875	6410785001	朱长凤	女	50岁	18326761093	长径3.0cm	II级	0/15	ER（-）、PR（-）、HER2（-）、Ki-67（+，约60%）	2+，60%	-	-	3+，75%	6	0	0	6	-	-	-	+	0	0	0	3
202005976	6467982003	董景云	女	48岁	13635578087	2cm×1cm×1cm	II级	0/26	ER（3+，80%）、PR（3+，70%）、HER2（2+）、Ki-67（+，20%）	2+-3+，70%	-	-	2+，70%	7.5	0	0	6	+	+	+	+	12	9	2	1
202005192	6465247001	马凤荣	女	64岁	17756182827	长径2cm	II级	0/17	ER（2+）、PR（+）、HER2（-）、Ki-67（+，40%）	2+-3+，70%	弱+，60%	-	-	7.5	1.5	0	3	-	+	-	+			0	2
201929623	6371348001	王春鸽	女	56岁	13909625592	长径6.0cm	小叶癌	19/19	ER（-/+）、PR（-）、HER2（-）、KI-67（+,<15%）	2+-3+，75%	-	-	+-2+，60%	7.5	0	0	4.5	+	-	-	+	0.5	0	0	1
202004520	6464059001	姚君玲	女	38岁	15249978102	3.5cm×3cm×3cm	II级	45771	ER（-）、PR（-）、HER2（3+）、Ki-67（+，10%）	2+-3+，60%	-	-	2+-3+，5%	7.5	0	0	2.5	-	-	+	+	0	0	3	1
201944351	6415586005	杜二花	女	59岁	19156959684	2cm×1.5cm×1cm	III 级	0/26	ER（-）、PR（-）、HER2（-）、Ki-67（+，90%）	2+，90%	2+,25%	+，5%	弱+	8	2	0.5	1.5	-	-	-	+	0	0	0	4
201923130	6359832001	计保术	女	51岁	18855476303	长径4.0cm	II级	0/5	ER（3+，>70%）、PR（2+，约60%）、HER2（1+-2+）、Ki-67（+，60%）	2+，80%	+	3+，60%	2+，5%	8	1	9	2	+	+	+	+	9	6	1.5	3
201943743	6413000001	潘承丽	女	60岁	16602329311	长径3.0cm	II级	45976	ER（3+，约80%）、PR（3+，约60%）、HER2（1+）、Ki-67（+，约40%）	2+，95%	-	-	2+，10%	8	0	0	2	+	+	+	+	12	9	1	2
201941446	6407307001	吴雪华	女	56岁	15855257885	长径3.0cm	II级	45762	ER（2+，70%）、PR（-）、HER2（-/+）、Ki-67（2+，50%）	2+，80%	-	-	-	8	0	0	2	+	-	+	+	6	0	0.5	4
202001012	6442651004	周丽	女	54岁	18395864269	11cm×10cm×8cm	II级	45742	ER（-）、PR（-）、HER2（-）、Ki-67（+，80%）	2+，95%	-	-	2+，50%	8	0	0	4	-	-	-	+	0	0	0	4
201923143	6361957001	唐秀英	女	57岁	18226396735	2.5cm×2.5cm×2.0cm	II级	0/23	ER（-）、PR（-）、HER2（2+-3+）、Ki-67（+，约60%）	3+，60%	-	-	散在+	9	0	0	2	-	-	+	+	0	0	2.5	3
201939619	6401525001	邓小华	女	44岁	15156188622	长径4.0cm	II级	0/19	ER（-）、PR（-）、HER2（1+-2+）、Ki-67（+，>80%）	3+，85%	+，70%	-	2+-3+，75%	12	3	0	7.5	-	-	+	+	0	0	1.5	4
201927282	6372179001	叶芳荣	女	54岁	18715224563	5cm×3cm×3cm	I-II级	45730	ER（-）、PR（-）、HER2（2+）、Ki-67（+，约8%）	3+，90%	-	个别+	2+，5%	12	0	1	0	-	-	+	+	0	0	2	1

## Sheet: Sheet2
姓名	SELENOP	PKMYT1	LAG-3	CD244	ER	PR	HER-2	Ki-67
蔡子侠	1	5	0	2	8	2	0.5	2			sample SELENOP PKMYT1 LAG-3 CD244 ER PR HER-2 Ki-67
陈秀丽	6	0.5	0	1	4	0	2	1			SELENOP 1 -0.38529224979256 -0.0627718423413429 0.360441845340772 -0.228506494676182 -0.169089486275 -0.0783380124388959 -0.0170495202582949
代家英	3	4	1	4.5	4.5	7.5	0.5	1			PKMYT1 -0.38529224979256 1 0.0280623341659469 -0.158639275217137 0.255766444161704 0.172330714545425 -0.13309064097807 -0.057922375289189
邓小华	12	3	0	7.5	0	0	1.5	4			LAG-3 -0.0627718423413429 0.0280623341659469 1 -0.098498834896403 0.00379476890614615 0.156995061548662 0.107348987484107 0.186077717354629
董景云	7.5	0	0	6	12	9	2	1			CD244 0.360441845340772 -0.158639275217137 -0.098498834896403 1 -0.0280309829079314 0.0498584083103124 -0.0835000436006189 0.0468274965684196
杜二花	8	2	0.5	1.5	0	0	0	4			ER -0.228506494676182 0.255766444161704 0.00379476890614615 -0.0280309829079314 1 0.761019152460505 -0.157836101367201 -0.236989635929054
高艳	4	0	0	2	0	0	1.5	2			PR -0.169089486275 0.172330714545425 0.156995061548662 0.0498584083103124 0.761019152460505 1 -0.107163895905665 -0.170484673288602
耿广荣	6	0.5	0	0	0	0	2.5	3			HER-2 -0.0783380124388959 -0.13309064097807 0.107348987484107 -0.0835000436006189 -0.157836101367201 -0.107163895905665 1 -0.0100410936735473
黄文兰	0	4	1.5	2	12	9	2	4			Ki-67 -0.0170495202582949 -0.057922375289189 0.186077717354629 0.0468274965684196 -0.236989635929054 -0.170484673288602 -0.0100410936735473 1
计保术	8	1	9	2	9	6	1.5	3
李金平	1	0	0.5	0	6	3	0.5	2
李素英	0	1	4	1	12	12	0.5	2
刘金弟	0	2.5	2	0	0	0	3	1
刘秀真	6	1	6	1	0	0	3	4
刘芝荣	6	0	0	1	0	0	1	4
潘承丽	8	0	0	2	12	9	1	2
秦玉华	3	2	1	0	3	3	1.5	1
任堂秀	4	4	1	6	0	0	2	1
圣文兰	2	4	1	4	12	3	3	2
石云	2	8	1	0	7.5	1	1	1
时侠兰	1	2	0.5	0	0	0	3	6
唐成霞	2	9	0	1	12	9	1	2
唐秀英	9	0	0	2	0	0	2.5	3
王彩群	0	1	1	1	0	0	2	12
王成娥	2	3	0	0	6	0	0	1
王春鸽	7.5	0	0	4.5	0.5	0	0	1
王守菊	6	0	0.5	2	8	8	2.5	2
位翠梅	2	2.5	4	0	0	0	0.5	4
吴雪华	8	0	0	2	6	0	0.5	4
席玉环	6	4	0	0.5	12	1	0.5	4
谢敬	3	8	1	0	0.5	0.5	1.5	2
寻浩	4.5	6	1	0	0	0	2	3
杨冬梅	6	1.5	1	0.5	0	0	0.5	4
杨雪美	2	1.5	0	1	4	1	2.5	1
姚君玲	7.5	0	0	2.5	0	0	3	1
叶芳荣	12	0	1	0	0	0	2	1
于文秀	4	0	0	0.5	9	0	2.5	1
於会林	3	7.5	0.5	1	12	9	1	3
张彩云	2	2.5	2	5	1	0	2.5	2
张玲	5	0	0	6	6	0.5	1	2
张美英	0	6	1	1	8	1	0.5	2
张永侠	0	0	0.5	0	0	0	3	1
周丽	8	0	0	4	0	0	0	4
周利	4.5	4.5	2	0.5	1	1	1	1
朱邦霞	4.5	2	3	4	0	0	1.5	12
朱敏	2	0	0	0	8	4	1	1
朱长凤	6	0	0	6	0	0	0	3
